# Supplementary material for: COVID‐19 severity from Omicron and Delta SARS‐CoV‐2 variants
Source: Influenza Other Respir Viruses. 2022 Apr 13;16(5):832–6. doi: 10.1111/irv.12982 (PMC9111734; doi:10.1111/irv.12982)
Supplement: Supplementary file 1 — Supporting Information S1. Accession numbers [file IRV-16-832-s001.csv]

sampleid	gisaid_submission_id	viral_clade
O1	hCoV-19/USA/TN-VUMC-O-0001/2021	21J (Delta)
O2	hCoV-19/USA/TN-VUMC-O-0002/2021	21J (Delta)
O3	hCoV-19/USA/TN-VUMC-O-0003/2021	21J (Delta)
O4	hCoV-19/USA/TN-VUMC-O-0004/2021	21J (Delta)
O5	hCoV-19/USA/TN-VUMC-O-0005/2021	21J (Delta)
O6	hCoV-19/USA/TN-VUMC-O-0006/2021	21J (Delta)
O8	hCoV-19/USA/TN-VUMC-O-0008/2021	21J (Delta)
O9	hCoV-19/USA/TN-VUMC-O-0009/2021	21J (Delta)
O10	hCoV-19/USA/TN-VUMC-O-0010/2021	21J (Delta)
O12	hCoV-19/USA/TN-VUMC-O-0012/2021	21J (Delta)
O13	hCoV-19/USA/TN-VUMC-O-0013/2021	21J (Delta)
O14	hCoV-19/USA/TN-VUMC-O-0014/2021	21J (Delta)
O15	hCoV-19/USA/TN-VUMC-O-0015/2021	21J (Delta)
O16	hCoV-19/USA/TN-VUMC-O-0016/2021	21J (Delta)
O17	hCoV-19/USA/TN-VUMC-O-0017/2021	21J (Delta)
O18	hCoV-19/USA/TN-VUMC-O-0018/2021	21J (Delta)
O19	hCoV-19/USA/TN-VUMC-O-0019/2021	21J (Delta)
O20	hCoV-19/USA/TN-VUMC-O-0020/2021	21J (Delta)
O21	hCoV-19/USA/TN-VUMC-O-0021/2021	21J (Delta)
O22	hCoV-19/USA/TN-VUMC-O-0022/2021	21J (Delta)
O23	hCoV-19/USA/TN-VUMC-O-0023/2021	21I (Delta)
O24	hCoV-19/USA/TN-VUMC-O-0024/2021	21J (Delta)
O25	hCoV-19/USA/TN-VUMC-O-0025/2021	21J (Delta)
O26	hCoV-19/USA/TN-VUMC-O-0026/2021	21J (Delta)
O27	hCoV-19/USA/TN-VUMC-O-0027/2021	21J (Delta)
O28	hCoV-19/USA/TN-VUMC-O-0028/2021	21J (Delta)
O29	hCoV-19/USA/TN-VUMC-O-0029/2021	21J (Delta)
O30	hCoV-19/USA/TN-VUMC-O-0030/2021	21J (Delta)
O31	hCoV-19/USA/TN-VUMC-O-0031/2021	21J (Delta)
O32	hCoV-19/USA/TN-VUMC-O-0032/2021	21J (Delta)
O33	hCoV-19/USA/TN-VUMC-O-0033/2021	21J (Delta)
O34	hCoV-19/USA/TN-VUMC-O-0034/2021	21J (Delta)
O35	hCoV-19/USA/TN-VUMC-O-0035/2021	21J (Delta)
O36	hCoV-19/USA/TN-VUMC-O-0036/2021	21J (Delta)
O37	hCoV-19/USA/TN-VUMC-O-0037/2021	21J (Delta)
O39	hCoV-19/USA/TN-VUMC-O-0039/2021	21J (Delta)
O40	hCoV-19/USA/TN-VUMC-O-0040/2021	21J (Delta)
O41	hCoV-19/USA/TN-VUMC-O-0041/2021	21J (Delta)
O42	hCoV-19/USA/TN-VUMC-O-0042/2021	21J (Delta)
O43	hCoV-19/USA/TN-VUMC-O-0043/2021	21J (Delta)
O44	hCoV-19/USA/TN-VUMC-O-0044/2021	21J (Delta)
O45	hCoV-19/USA/TN-VUMC-O-0045/2021	21J (Delta)
O46	hCoV-19/USA/TN-VUMC-O-0046/2021	21J (Delta)
O47	hCoV-19/USA/TN-VUMC-O-0047/2021	21J (Delta)
O48	hCoV-19/USA/TN-VUMC-O-0048/2021	21J (Delta)
O49	hCoV-19/USA/TN-VUMC-O-0049/2021	21J (Delta)
O50	hCoV-19/USA/TN-VUMC-O-0050/2021	21J (Delta)
O51	hCoV-19/USA/TN-VUMC-O-0051/2021	21J (Delta)
O52	hCoV-19/USA/TN-VUMC-O-0052/2021	21J (Delta)
O53	hCoV-19/USA/TN-VUMC-O-0053/2021	21J (Delta)
O54	hCoV-19/USA/TN-VUMC-O-0054/2021	21J (Delta)
O55	hCoV-19/USA/TN-VUMC-O-0055/2021	21J (Delta)
O56	hCoV-19/USA/TN-VUMC-O-0056/2021	21J (Delta)
O57	hCoV-19/USA/TN-VUMC-O-0057/2021	21J (Delta)
O58	hCoV-19/USA/TN-VUMC-O-0058/2021	21J (Delta)
O59	hCoV-19/USA/TN-VUMC-O-0059/2021	21J (Delta)
O60	hCoV-19/USA/TN-VUMC-O-0060/2021	21J (Delta)
O61	hCoV-19/USA/TN-VUMC-O-0061/2021	21J (Delta)
O62	hCoV-19/USA/TN-VUMC-O-0062/2021	21J (Delta)
O63	hCoV-19/USA/TN-VUMC-O-0063/2021	21J (Delta)
O64	hCoV-19/USA/TN-VUMC-O-0064/2021	21J (Delta)
O65	hCoV-19/USA/TN-VUMC-O-0065/2021	21J (Delta)
O67	hCoV-19/USA/TN-VUMC-O-0067/2021	21J (Delta)
O68	hCoV-19/USA/TN-VUMC-O-0068/2021	21J (Delta)
O69	hCoV-19/USA/TN-VUMC-O-0069/2021	21J (Delta)
O71	hCoV-19/USA/TN-VUMC-O-0071/2021	21J (Delta)
O72	hCoV-19/USA/TN-VUMC-O-0072/2021	21K (Omicron)
O73	hCoV-19/USA/TN-VUMC-O-0073/2021	21J (Delta)
O74	hCoV-19/USA/TN-VUMC-O-0074/2021	21J (Delta)
O75	hCoV-19/USA/TN-VUMC-O-0075/2021	21J (Delta)
O76	hCoV-19/USA/TN-VUMC-O-0076/2021	21J (Delta)
O77	hCoV-19/USA/TN-VUMC-O-0077/2021	21J (Delta)
O79	hCoV-19/USA/TN-VUMC-O-0079/2021	21J (Delta)
O80	hCoV-19/USA/TN-VUMC-O-0080/2021	21J (Delta)
O81	hCoV-19/USA/TN-VUMC-O-0081/2021	21J (Delta)
O82	hCoV-19/USA/TN-VUMC-O-0082/2021	21J (Delta)
O83	hCoV-19/USA/TN-VUMC-O-0083/2021	21J (Delta)
O84	hCoV-19/USA/TN-VUMC-O-0084/2021	21J (Delta)
O86	hCoV-19/USA/TN-VUMC-O-0086/2021	21J (Delta)
O87	hCoV-19/USA/TN-VUMC-O-0087/2021	21J (Delta)
O88	hCoV-19/USA/TN-VUMC-O-0088/2021	21J (Delta)
O89	hCoV-19/USA/TN-VUMC-O-0089/2021	21I (Delta)
O90	hCoV-19/USA/TN-VUMC-O-0090/2021	21J (Delta)
O91	hCoV-19/USA/TN-VUMC-O-0091/2021	21J (Delta)
O94	hCoV-19/USA/TN-VUMC-O-0094/2021	21J (Delta)
O97	hCoV-19/USA/TN-VUMC-O-0097/2021	21J (Delta)
O98	hCoV-19/USA/TN-VUMC-O-0098/2021	21J (Delta)
O99	hCoV-19/USA/TN-VUMC-O-0099/2021	21J (Delta)
O100	hCoV-19/USA/TN-VUMC-O-0100/2021	21J (Delta)
O101	hCoV-19/USA/TN-VUMC-O-0101/2021	21J (Delta)
O102	hCoV-19/USA/TN-VUMC-O-0102/2021	21J (Delta)
O103	hCoV-19/USA/TN-VUMC-O-0103/2021	21J (Delta)
O104	hCoV-19/USA/TN-VUMC-O-0104/2021	21J (Delta)
O105	hCoV-19/USA/TN-VUMC-O-0105/2021	21J (Delta)
O106	hCoV-19/USA/TN-VUMC-O-0106/2021	21K (Omicron)
O107	hCoV-19/USA/TN-VUMC-O-0107/2021	21J (Delta)
O108	hCoV-19/USA/TN-VUMC-O-0108/2021	21J (Delta)
O110	hCoV-19/USA/TN-VUMC-O-0110/2021	21J (Delta)
O111	hCoV-19/USA/TN-VUMC-O-0111/2021	21J (Delta)
O112	hCoV-19/USA/TN-VUMC-O-0112/2021	21K (Omicron)
O113	hCoV-19/USA/TN-VUMC-O-0113/2021	21J (Delta)
O114	hCoV-19/USA/TN-VUMC-O-0114/2021	21J (Delta)
O116	hCoV-19/USA/TN-VUMC-O-0116/2021	21J (Delta)
O117	hCoV-19/USA/TN-VUMC-O-0117/2021	21J (Delta)
O118	hCoV-19/USA/TN-VUMC-O-0118/2021	21K (Omicron)
O119	hCoV-19/USA/TN-VUMC-O-0119/2021	21J (Delta)
O120	hCoV-19/USA/TN-VUMC-O-0120/2021	21J (Delta)
O121	hCoV-19/USA/TN-VUMC-O-0121/2021	21J (Delta)
O123	hCoV-19/USA/TN-VUMC-O-0123/2021	21J (Delta)
O124	hCoV-19/USA/TN-VUMC-O-0124/2021	21I (Delta)
O126	hCoV-19/USA/TN-VUMC-O-0126/2021	21J (Delta)
O127	hCoV-19/USA/TN-VUMC-O-0127/2021	21J (Delta)
O129	hCoV-19/USA/TN-VUMC-O-0129/2021	21J (Delta)
O130	hCoV-19/USA/TN-VUMC-O-0130/2021	21J (Delta)
O131	hCoV-19/USA/TN-VUMC-O-0131/2021	21J (Delta)
O132	hCoV-19/USA/TN-VUMC-O-0132/2021	21J (Delta)
O133	hCoV-19/USA/TN-VUMC-O-0133/2021	21A (Delta)
O134	hCoV-19/USA/TN-VUMC-O-0134/2021	21J (Delta)
O135	hCoV-19/USA/TN-VUMC-O-0135/2021	21J (Delta)
O136	hCoV-19/USA/TN-VUMC-O-0136/2021	21I (Delta)
O137	hCoV-19/USA/TN-VUMC-O-0137/2021	21J (Delta)
O138	hCoV-19/USA/TN-VUMC-O-0138/2021	21J (Delta)
O139	hCoV-19/USA/TN-VUMC-O-0139/2021	21J (Delta)
O140	hCoV-19/USA/TN-VUMC-O-0140/2021	21J (Delta)
O141	hCoV-19/USA/TN-VUMC-O-0141/2021	21J (Delta)
O142	hCoV-19/USA/TN-VUMC-O-0142/2021	21J (Delta)
O143	hCoV-19/USA/TN-VUMC-O-0143/2021	21J (Delta)
O145	hCoV-19/USA/TN-VUMC-O-0145/2021	21I (Delta)
O146	hCoV-19/USA/TN-VUMC-O-0146/2021	21J (Delta)
O147	hCoV-19/USA/TN-VUMC-O-0147/2021	21J (Delta)
O150	hCoV-19/USA/TN-VUMC-O-0150/2021	21J (Delta)
O151	hCoV-19/USA/TN-VUMC-O-0151/2021	21I (Delta)
O152	hCoV-19/USA/TN-VUMC-O-0152/2021	21J (Delta)
O153	hCoV-19/USA/TN-VUMC-O-0153/2021	21J (Delta)
O155	hCoV-19/USA/TN-VUMC-O-0155/2021	21J (Delta)
O156	hCoV-19/USA/TN-VUMC-O-0156/2021	21J (Delta)
O157	hCoV-19/USA/TN-VUMC-O-0157/2021	21J (Delta)
O158	hCoV-19/USA/TN-VUMC-O-0158/2021	21J (Delta)
O160	hCoV-19/USA/TN-VUMC-O-0160/2021	21J (Delta)
O161	hCoV-19/USA/TN-VUMC-O-0161/2021	21J (Delta)
O163	hCoV-19/USA/TN-VUMC-O-0163/2021	21J (Delta)
O164	hCoV-19/USA/TN-VUMC-O-0164/2021	21J (Delta)
O165	hCoV-19/USA/TN-VUMC-O-0165/2021	21J (Delta)
O166	hCoV-19/USA/TN-VUMC-O-0166/2021	21J (Delta)
O167	hCoV-19/USA/TN-VUMC-O-0167/2021	21J (Delta)
O168	hCoV-19/USA/TN-VUMC-O-0168/2021	21J (Delta)
O169	hCoV-19/USA/TN-VUMC-O-0169/2021	21J (Delta)
O171	hCoV-19/USA/TN-VUMC-O-0171/2021	21J (Delta)
O172	hCoV-19/USA/TN-VUMC-O-0172/2021	21J (Delta)
O174	hCoV-19/USA/TN-VUMC-O-0174/2021	21J (Delta)
O175	hCoV-19/USA/TN-VUMC-O-0175/2021	21J (Delta)
O176	hCoV-19/USA/TN-VUMC-O-0176/2021	21J (Delta)
O177	hCoV-19/USA/TN-VUMC-O-0177/2021	21M (Omicron)
O178	hCoV-19/USA/TN-VUMC-O-0178/2021	21J (Delta)
O179	hCoV-19/USA/TN-VUMC-O-0179/2021	21J (Delta)
O180	hCoV-19/USA/TN-VUMC-O-0180/2021	21J (Delta)
O181	hCoV-19/USA/TN-VUMC-O-0181/2021	21J (Delta)
O182	hCoV-19/USA/TN-VUMC-O-0182/2021	21J (Delta)
O183	hCoV-19/USA/TN-VUMC-O-0183/2021	21J (Delta)
O184	hCoV-19/USA/TN-VUMC-O-0184/2021	21J (Delta)
O185	hCoV-19/USA/TN-VUMC-O-0185/2021	21J (Delta)
O186	hCoV-19/USA/TN-VUMC-O-0186/2021	21J (Delta)
O187	hCoV-19/USA/TN-VUMC-O-0187/2021	21J (Delta)
O188	hCoV-19/USA/TN-VUMC-O-0188/2021	21J (Delta)
O189	hCoV-19/USA/TN-VUMC-O-0189/2021	21K (Omicron)
O190	hCoV-19/USA/TN-VUMC-O-0190/2021	21J (Delta)
O192	hCoV-19/USA/TN-VUMC-O-0192/2021	21J (Delta)
O193	hCoV-19/USA/TN-VUMC-O-0193/2021	21J (Delta)
O196	hCoV-19/USA/TN-VUMC-O-0196/2021	21J (Delta)
O197	hCoV-19/USA/TN-VUMC-O-0197/2021	21J (Delta)
O198	hCoV-19/USA/TN-VUMC-O-0198/2021	21J (Delta)
O200	hCoV-19/USA/TN-VUMC-O-0200/2021	21J (Delta)
O202	hCoV-19/USA/TN-VUMC-O-0202/2021	21J (Delta)
O203	hCoV-19/USA/TN-VUMC-O-0203/2021	21I (Delta)
O204	hCoV-19/USA/TN-VUMC-O-0204/2021	21J (Delta)
O205	hCoV-19/USA/TN-VUMC-O-0205/2021	21J (Delta)
O206	hCoV-19/USA/TN-VUMC-O-0206/2021	21J (Delta)
O207	hCoV-19/USA/TN-VUMC-O-0207/2021	21J (Delta)
O210	hCoV-19/USA/TN-VUMC-O-0210/2021	21J (Delta)
O211	hCoV-19/USA/TN-VUMC-O-0211/2021	21J (Delta)
O212	hCoV-19/USA/TN-VUMC-O-0212/2021	21I (Delta)
O213	hCoV-19/USA/TN-VUMC-O-0213/2021	21J (Delta)
O214	hCoV-19/USA/TN-VUMC-O-0214/2021	21J (Delta)
O215	hCoV-19/USA/TN-VUMC-O-0215/2021	21J (Delta)
O216	hCoV-19/USA/TN-VUMC-O-0216/2021	21J (Delta)
O217	hCoV-19/USA/TN-VUMC-O-0217/2021	21J (Delta)
O218	hCoV-19/USA/TN-VUMC-O-0218/2021	21J (Delta)
O219	hCoV-19/USA/TN-VUMC-O-0219/2021	21I (Delta)
O220	hCoV-19/USA/TN-VUMC-O-0220/2021	21J (Delta)
O221	hCoV-19/USA/TN-VUMC-O-0221/2021	21J (Delta)
O223	hCoV-19/USA/TN-VUMC-O-0223/2021	21J (Delta)
O224	hCoV-19/USA/TN-VUMC-O-0224/2021	21J (Delta)
O225	hCoV-19/USA/TN-VUMC-O-0225/2021	21J (Delta)
O226	hCoV-19/USA/TN-VUMC-O-0226/2021	21J (Delta)
O227	hCoV-19/USA/TN-VUMC-O-0227/2021	21J (Delta)
O228	hCoV-19/USA/TN-VUMC-O-0228/2021	21J (Delta)
O230	hCoV-19/USA/TN-VUMC-O-0230/2021	21J (Delta)
O233	hCoV-19/USA/TN-VUMC-O-0233/2021	21J (Delta)
O234	hCoV-19/USA/TN-VUMC-O-0234/2021	21J (Delta)
O235	hCoV-19/USA/TN-VUMC-O-0235/2021	21J (Delta)
O236	hCoV-19/USA/TN-VUMC-O-0236/2021	21J (Delta)
O238	hCoV-19/USA/TN-VUMC-O-0238/2021	21J (Delta)
O239	hCoV-19/USA/TN-VUMC-O-0239/2021	21J (Delta)
O240	hCoV-19/USA/TN-VUMC-O-0240/2021	21J (Delta)
O243	hCoV-19/USA/TN-VUMC-O-0243/2021	21J (Delta)
O245	hCoV-19/USA/TN-VUMC-O-0245/2021	21J (Delta)
O246	hCoV-19/USA/TN-VUMC-O-0246/2021	21J (Delta)
O247	hCoV-19/USA/TN-VUMC-O-0247/2021	21J (Delta)
O249	hCoV-19/USA/TN-VUMC-O-0249/2021	21J (Delta)
O250	hCoV-19/USA/TN-VUMC-O-0250/2021	21J (Delta)
O252	hCoV-19/USA/TN-VUMC-O-0252/2021	21J (Delta)
O254	hCoV-19/USA/TN-VUMC-O-0254/2021	21J (Delta)
O255	hCoV-19/USA/TN-VUMC-O-0255/2021	21J (Delta)
O256	hCoV-19/USA/TN-VUMC-O-0256/2021	21J (Delta)
O261	hCoV-19/USA/TN-VUMC-O-0261/2021	21J (Delta)
O262	hCoV-19/USA/TN-VUMC-O-0262/2021	21J (Delta)
O263	hCoV-19/USA/TN-VUMC-O-0263/2021	21J (Delta)
O264	hCoV-19/USA/TN-VUMC-O-0264/2021	21J (Delta)
O266	hCoV-19/USA/TN-VUMC-O-0266/2021	21J (Delta)
O268	hCoV-19/USA/TN-VUMC-O-0268/2021	21J (Delta)
O269	hCoV-19/USA/TN-VUMC-O-0269/2021	21J (Delta)
O271	hCoV-19/USA/TN-VUMC-O-0271/2021	21J (Delta)
O272	hCoV-19/USA/TN-VUMC-O-0272/2021	21J (Delta)
O273	hCoV-19/USA/TN-VUMC-O-0273/2021	21J (Delta)
O274	hCoV-19/USA/TN-VUMC-O-0274/2021	21K (Omicron)
O276	hCoV-19/USA/TN-VUMC-O-0276/2021	21I (Delta)
O277	hCoV-19/USA/TN-VUMC-O-0277/2021	21J (Delta)
O279	hCoV-19/USA/TN-VUMC-O-0279/2021	21J (Delta)
O281	hCoV-19/USA/TN-VUMC-O-0281/2021	21J (Delta)
O283	hCoV-19/USA/TN-VUMC-O-0283/2021	21J (Delta)
O284	hCoV-19/USA/TN-VUMC-O-0284/2021	21J (Delta)
O285	hCoV-19/USA/TN-VUMC-O-0285/2021	21K (Omicron)
O287	hCoV-19/USA/TN-VUMC-O-0287/2021	21K (Omicron)
O290	hCoV-19/USA/TN-VUMC-O-0290/2021	21K (Omicron)
O291	hCoV-19/USA/TN-VUMC-O-0291/2021	21K (Omicron)
O293	hCoV-19/USA/TN-VUMC-O-0293/2021	21K (Omicron)
O295	hCoV-19/USA/TN-VUMC-O-0295/2021	21K (Omicron)
O296	hCoV-19/USA/TN-VUMC-O-0296/2021	21K (Omicron)
O298	hCoV-19/USA/TN-VUMC-O-0298/2021	21J (Delta)
O300	hCoV-19/USA/TN-VUMC-O-0300/2021	21J (Delta)
O301	hCoV-19/USA/TN-VUMC-O-0301/2021	21J (Delta)
O302	hCoV-19/USA/TN-VUMC-O-0302/2021	21J (Delta)
O303	hCoV-19/USA/TN-VUMC-O-0303/2021	21K (Omicron)
O306	hCoV-19/USA/TN-VUMC-O-0306/2021	21J (Delta)
O308	hCoV-19/USA/TN-VUMC-O-0308/2021	21K (Omicron)
O309	hCoV-19/USA/TN-VUMC-O-0309/2021	21J (Delta)
O312	hCoV-19/USA/TN-VUMC-O-0312/2021	21J (Delta)
O313	hCoV-19/USA/TN-VUMC-O-0313/2021	21J (Delta)
O314	hCoV-19/USA/TN-VUMC-O-0314/2021	21J (Delta)
O315	hCoV-19/USA/TN-VUMC-O-0315/2021	21J (Delta)
O316	hCoV-19/USA/TN-VUMC-O-0316/2021	21J (Delta)
O317	hCoV-19/USA/TN-VUMC-O-0317/2021	21K (Omicron)
O318	hCoV-19/USA/TN-VUMC-O-0318/2021	21K (Omicron)
O319	hCoV-19/USA/TN-VUMC-O-0319/2021	21J (Delta)
O320	hCoV-19/USA/TN-VUMC-O-0320/2021	21J (Delta)
O321	hCoV-19/USA/TN-VUMC-O-0321/2021	21I (Delta)
O323	hCoV-19/USA/TN-VUMC-O-0323/2021	21J (Delta)
O324	hCoV-19/USA/TN-VUMC-O-0324/2021	21J (Delta)
O325	hCoV-19/USA/TN-VUMC-O-0325/2021	21J (Delta)
O326	hCoV-19/USA/TN-VUMC-O-0326/2021	21K (Omicron)
O327	hCoV-19/USA/TN-VUMC-O-0327/2021	21J (Delta)
O329	hCoV-19/USA/TN-VUMC-O-0329/2021	21K (Omicron)
O330	hCoV-19/USA/TN-VUMC-O-0330/2021	21J (Delta)
O331	hCoV-19/USA/TN-VUMC-O-0331/2021	21J (Delta)
O332	hCoV-19/USA/TN-VUMC-O-0332/2021	21J (Delta)
O333	hCoV-19/USA/TN-VUMC-O-0333/2021	21J (Delta)
O334	hCoV-19/USA/TN-VUMC-O-0334/2021	21J (Delta)
O335	hCoV-19/USA/TN-VUMC-O-0335/2021	21J (Delta)
O336	hCoV-19/USA/TN-VUMC-O-0336/2021	21K (Omicron)
O338	hCoV-19/USA/TN-VUMC-O-0338/2021	21J (Delta)
O342	hCoV-19/USA/TN-VUMC-O-0342/2021	21J (Delta)
O344	hCoV-19/USA/TN-VUMC-O-0344/2021	21J (Delta)
O345	hCoV-19/USA/TN-VUMC-O-0345/2021	21J (Delta)
O346	hCoV-19/USA/TN-VUMC-O-0346/2021	21J (Delta)
O349	hCoV-19/USA/TN-VUMC-O-0349/2021	21J (Delta)
O350	hCoV-19/USA/TN-VUMC-O-0350/2021	21J (Delta)
O351	hCoV-19/USA/TN-VUMC-O-0351/2021	21J (Delta)
O352	hCoV-19/USA/TN-VUMC-O-0352/2021	21J (Delta)
O353	hCoV-19/USA/TN-VUMC-O-0353/2021	21J (Delta)
O355	hCoV-19/USA/TN-VUMC-O-0355/2021	21K (Omicron)
O356	hCoV-19/USA/TN-VUMC-O-0356/2021	21J (Delta)
O359	hCoV-19/USA/TN-VUMC-O-0359/2021	21J (Delta)
O361	hCoV-19/USA/TN-VUMC-O-0361/2021	21J (Delta)
O362	hCoV-19/USA/TN-VUMC-O-0362/2021	21M (Omicron)
O363	hCoV-19/USA/TN-VUMC-O-0363/2021	21J (Delta)
O364	hCoV-19/USA/TN-VUMC-O-0364/2021	21J (Delta)
O365	hCoV-19/USA/TN-VUMC-O-0365/2021	21J (Delta)
O367	hCoV-19/USA/TN-VUMC-O-0367/2021	21J (Delta)
O368	hCoV-19/USA/TN-VUMC-O-0368/2021	21J (Delta)
O375	hCoV-19/USA/TN-VUMC-O-0375/2021	21J (Delta)
O377	hCoV-19/USA/TN-VUMC-O-0377/2021	21J (Delta)
O380	hCoV-19/USA/TN-VUMC-O-0380/2021	21J (Delta)
O382	hCoV-19/USA/TN-VUMC-O-0382/2021	21J (Delta)
O383	hCoV-19/USA/TN-VUMC-O-0383/2021	21J (Delta)
O384	hCoV-19/USA/TN-VUMC-O-0384/2021	21J (Delta)
O385	hCoV-19/USA/TN-VUMC-O-0385/2021	21J (Delta)
O388	hCoV-19/USA/TN-VUMC-O-0388/2021	21J (Delta)
O390	hCoV-19/USA/TN-VUMC-O-0390/2021	21J (Delta)
O393	hCoV-19/USA/TN-VUMC-O-0393/2021	21J (Delta)
O394	hCoV-19/USA/TN-VUMC-O-0394/2021	21J (Delta)
O396	hCoV-19/USA/TN-VUMC-O-0396/2021	21J (Delta)
O397	hCoV-19/USA/TN-VUMC-O-0397/2021	21J (Delta)
O403	hCoV-19/USA/TN-VUMC-O-0403/2021	21J (Delta)
O404	hCoV-19/USA/TN-VUMC-O-0404/2021	21J (Delta)
O405	hCoV-19/USA/TN-VUMC-O-0405/2021	21J (Delta)
O412	hCoV-19/USA/TN-VUMC-O-0412/2021	21J (Delta)
O413	hCoV-19/USA/TN-VUMC-O-0413/2021	21J (Delta)
O414	hCoV-19/USA/TN-VUMC-O-0414/2021	21J (Delta)
O419	hCoV-19/USA/TN-VUMC-O-0419/2021	21J (Delta)
O421	hCoV-19/USA/TN-VUMC-O-0421/2021	21J (Delta)
O425	hCoV-19/USA/TN-VUMC-O-0425/2021	21I (Delta)
O426	hCoV-19/USA/TN-VUMC-O-0426/2021	21J (Delta)
O427	hCoV-19/USA/TN-VUMC-O-0427/2021	21I (Delta)
O428	hCoV-19/USA/TN-VUMC-O-0428/2021	21J (Delta)
O429	hCoV-19/USA/TN-VUMC-O-0429/2021	21J (Delta)
O430	hCoV-19/USA/TN-VUMC-O-0430/2021	21J (Delta)
O432	hCoV-19/USA/TN-VUMC-O-0432/2021	21J (Delta)
O433	hCoV-19/USA/TN-VUMC-O-0433/2021	21J (Delta)
O438	hCoV-19/USA/TN-VUMC-O-0438/2021	21K (Omicron)
O440	hCoV-19/USA/TN-VUMC-O-0440/2021	21J (Delta)
O443	hCoV-19/USA/TN-VUMC-O-0443/2021	21K (Omicron)
O444	hCoV-19/USA/TN-VUMC-O-0444/2021	21J (Delta)
O445	hCoV-19/USA/TN-VUMC-O-0445/2021	21J (Delta)
O446	hCoV-19/USA/TN-VUMC-O-0446/2021	21J (Delta)
O448	hCoV-19/USA/TN-VUMC-O-0448/2021	21J (Delta)
O449	hCoV-19/USA/TN-VUMC-O-0449/2021	21J (Delta)
O451	hCoV-19/USA/TN-VUMC-O-0451/2021	21A (Delta)
O452	hCoV-19/USA/TN-VUMC-O-0452/2021	21J (Delta)
O453	hCoV-19/USA/TN-VUMC-O-0453/2021	21J (Delta)
O455	hCoV-19/USA/TN-VUMC-O-0455/2021	21J (Delta)
O458	hCoV-19/USA/TN-VUMC-O-0458/2021	21J (Delta)
O459	hCoV-19/USA/TN-VUMC-O-0459/2021	21J (Delta)
O460	hCoV-19/USA/TN-VUMC-O-0460/2021	21I (Delta)
O461	hCoV-19/USA/TN-VUMC-O-0461/2021	21J (Delta)
O462	hCoV-19/USA/TN-VUMC-O-0462/2021	21J (Delta)
O463	hCoV-19/USA/TN-VUMC-O-0463/2021	21J (Delta)
O464	hCoV-19/USA/TN-VUMC-O-0464/2021	21J (Delta)
O465	hCoV-19/USA/TN-VUMC-O-0465/2021	21J (Delta)
O466	hCoV-19/USA/TN-VUMC-O-0466/2021	21J (Delta)
O467	hCoV-19/USA/TN-VUMC-O-0467/2021	21I (Delta)
O468	hCoV-19/USA/TN-VUMC-O-0468/2021	21J (Delta)
O470	hCoV-19/USA/TN-VUMC-O-0470/2021	21J (Delta)
O471	hCoV-19/USA/TN-VUMC-O-0471/2021	21I (Delta)
O472	hCoV-19/USA/TN-VUMC-O-0472/2021	21J (Delta)
O473	hCoV-19/USA/TN-VUMC-O-0473/2021	21J (Delta)
O474	hCoV-19/USA/TN-VUMC-O-0474/2021	21J (Delta)
O477	hCoV-19/USA/TN-VUMC-O-0477/2021	21J (Delta)
O479	hCoV-19/USA/TN-VUMC-O-0479/2021	21J (Delta)
O481	hCoV-19/USA/TN-VUMC-O-0481/2021	21J (Delta)
O483	hCoV-19/USA/TN-VUMC-O-0483/2021	21J (Delta)
O484	hCoV-19/USA/TN-VUMC-O-0484/2021	21J (Delta)
O485	hCoV-19/USA/TN-VUMC-O-0485/2021	21J (Delta)
O486	hCoV-19/USA/TN-VUMC-O-0486/2021	21K (Omicron)
O487	hCoV-19/USA/TN-VUMC-O-0487/2021	21J (Delta)
O488	hCoV-19/USA/TN-VUMC-O-0488/2021	21J (Delta)
O489	hCoV-19/USA/TN-VUMC-O-0489/2021	21J (Delta)
O490	hCoV-19/USA/TN-VUMC-O-0490/2021	21J (Delta)
O491	hCoV-19/USA/TN-VUMC-O-0491/2021	21J (Delta)
O492	hCoV-19/USA/TN-VUMC-O-0492/2021	21J (Delta)
O493	hCoV-19/USA/TN-VUMC-O-0493/2021	21J (Delta)
O494	hCoV-19/USA/TN-VUMC-O-0494/2021	21J (Delta)
O496	hCoV-19/USA/TN-VUMC-O-0496/2021	21J (Delta)
O498	hCoV-19/USA/TN-VUMC-O-0498/2021	21J (Delta)
O499	hCoV-19/USA/TN-VUMC-O-0499/2021	21J (Delta)
O500	hCoV-19/USA/TN-VUMC-O-0500/2021	21J (Delta)
O501	hCoV-19/USA/TN-VUMC-O-0501/2021	21J (Delta)
O503	hCoV-19/USA/TN-VUMC-O-0503/2021	21J (Delta)
O504	hCoV-19/USA/TN-VUMC-O-0504/2021	21J (Delta)
O505	hCoV-19/USA/TN-VUMC-O-0505/2021	21J (Delta)
O506	hCoV-19/USA/TN-VUMC-O-0506/2021	21J (Delta)
O508	hCoV-19/USA/TN-VUMC-O-0508/2021	21J (Delta)
O509	hCoV-19/USA/TN-VUMC-O-0509/2021	21J (Delta)
O510	hCoV-19/USA/TN-VUMC-O-0510/2021	21J (Delta)
O511	hCoV-19/USA/TN-VUMC-O-0511/2021	21J (Delta)
O514	hCoV-19/USA/TN-VUMC-O-0514/2021	21J (Delta)
O515	hCoV-19/USA/TN-VUMC-O-0515/2021	21J (Delta)
O516	hCoV-19/USA/TN-VUMC-O-0516/2021	21J (Delta)
O517	hCoV-19/USA/TN-VUMC-O-0517/2021	21J (Delta)
O518	hCoV-19/USA/TN-VUMC-O-0518/2021	21J (Delta)
O519	hCoV-19/USA/TN-VUMC-O-0519/2021	21J (Delta)
O520	hCoV-19/USA/TN-VUMC-O-0520/2021	21J (Delta)
O521	hCoV-19/USA/TN-VUMC-O-0521/2021	21J (Delta)
O523	hCoV-19/USA/TN-VUMC-O-0523/2021	21J (Delta)
O524	hCoV-19/USA/TN-VUMC-O-0524/2021	21J (Delta)
O525	hCoV-19/USA/TN-VUMC-O-0525/2021	21J (Delta)
O526	hCoV-19/USA/TN-VUMC-O-0526/2021	21J (Delta)
O528	hCoV-19/USA/TN-VUMC-O-0528/2021	21J (Delta)
O529	hCoV-19/USA/TN-VUMC-O-0529/2021	21I (Delta)
O530	hCoV-19/USA/TN-VUMC-O-0530/2021	21J (Delta)
O532	hCoV-19/USA/TN-VUMC-O-0532/2021	21J (Delta)
O533	hCoV-19/USA/TN-VUMC-O-0533/2021	21J (Delta)
O534	hCoV-19/USA/TN-VUMC-O-0534/2021	21I (Delta)
O535	hCoV-19/USA/TN-VUMC-O-0535/2021	21J (Delta)
O536	hCoV-19/USA/TN-VUMC-O-0536/2021	21J (Delta)
O537	hCoV-19/USA/TN-VUMC-O-0537/2021	21I (Delta)
O538	hCoV-19/USA/TN-VUMC-O-0538/2021	21J (Delta)
O539	hCoV-19/USA/TN-VUMC-O-0539/2021	21J (Delta)
O547	hCoV-19/USA/TN-VUMC-O-0547/2021	21J (Delta)
O561	hCoV-19/USA/TN-VUMC-O-0561/2021	21J (Delta)
O563	hCoV-19/USA/TN-VUMC-O-0563/2021	21J (Delta)
O565	hCoV-19/USA/TN-VUMC-O-0565/2021	21J (Delta)
O567	hCoV-19/USA/TN-VUMC-O-0567/2021	21J (Delta)
O569	hCoV-19/USA/TN-VUMC-O-0569/2021	21J (Delta)
O571	hCoV-19/USA/TN-VUMC-O-0571/2021	21J (Delta)
O572	hCoV-19/USA/TN-VUMC-O-0572/2021	21J (Delta)
O581	hCoV-19/USA/TN-VUMC-O-0581/2021	21J (Delta)
O583	hCoV-19/USA/TN-VUMC-O-0583/2021	21J (Delta)
O585	hCoV-19/USA/TN-VUMC-O-0585/2021	21J (Delta)
O586	hCoV-19/USA/TN-VUMC-O-0586/2021	21J (Delta)
O588	hCoV-19/USA/TN-VUMC-O-0588/2021	21J (Delta)
O589	hCoV-19/USA/TN-VUMC-O-0589/2021	21J (Delta)
O590	hCoV-19/USA/TN-VUMC-O-0590/2021	21J (Delta)
O592	hCoV-19/USA/TN-VUMC-O-0592/2021	21J (Delta)
O595	hCoV-19/USA/TN-VUMC-O-0595/2021	21J (Delta)
O608	hCoV-19/USA/TN-VUMC-O-0608/2021	21J (Delta)
O609	hCoV-19/USA/TN-VUMC-O-0609/2021	21J (Delta)
O611	hCoV-19/USA/TN-VUMC-O-0611/2021	21J (Delta)
O612	hCoV-19/USA/TN-VUMC-O-0612/2021	21J (Delta)
O613	hCoV-19/USA/TN-VUMC-O-0613/2021	21J (Delta)
O614	hCoV-19/USA/TN-VUMC-O-0614/2021	21J (Delta)
O615	hCoV-19/USA/TN-VUMC-O-0615/2021	21J (Delta)
O616	hCoV-19/USA/TN-VUMC-O-0616/2021	21J (Delta)
O617	hCoV-19/USA/TN-VUMC-O-0617/2021	21J (Delta)
O618	hCoV-19/USA/TN-VUMC-O-0618/2021	21J (Delta)
O621	hCoV-19/USA/TN-VUMC-O-0621/2021	21J (Delta)
O622	hCoV-19/USA/TN-VUMC-O-0622/2021	21J (Delta)
O623	hCoV-19/USA/TN-VUMC-O-0623/2021	21J (Delta)
O624	hCoV-19/USA/TN-VUMC-O-0624/2021	21J (Delta)
O625	hCoV-19/USA/TN-VUMC-O-0625/2021	21J (Delta)
O626	hCoV-19/USA/TN-VUMC-O-0626/2021	21J (Delta)
O627	hCoV-19/USA/TN-VUMC-O-0627/2021	21K (Omicron)
O628	hCoV-19/USA/TN-VUMC-O-0628/2021	21J (Delta)
O629	hCoV-19/USA/TN-VUMC-O-0629/2021	21I (Delta)
O630	hCoV-19/USA/TN-VUMC-O-0630/2021	21J (Delta)
O631	hCoV-19/USA/TN-VUMC-O-0631/2021	21J (Delta)
O633	hCoV-19/USA/TN-VUMC-O-0633/2021	21J (Delta)
O637	hCoV-19/USA/TN-VUMC-O-0637/2021	21J (Delta)
O640	hCoV-19/USA/TN-VUMC-O-0640/2021	21J (Delta)
O641	hCoV-19/USA/TN-VUMC-O-0641/2021	21J (Delta)
O642	hCoV-19/USA/TN-VUMC-O-0642/2021	21J (Delta)
O643	hCoV-19/USA/TN-VUMC-O-0643/2021	21J (Delta)
O647	hCoV-19/USA/TN-VUMC-O-0647/2021	21J (Delta)
O650	hCoV-19/USA/TN-VUMC-O-0650/2021	21J (Delta)
O2212	hCoV-19/USA/TN-VUMC-O-2212/2021	21K (Omicron)
O2213	hCoV-19/USA/TN-VUMC-O-2213/2021	21K (Omicron)
O2215	hCoV-19/USA/TN-VUMC-O-2215/2021	21K (Omicron)
O2216	hCoV-19/USA/TN-VUMC-O-2216/2021	21K (Omicron)
O2218	hCoV-19/USA/TN-VUMC-O-2218/2021	21J (Delta)
O2219	hCoV-19/USA/TN-VUMC-O-2219/2021	21K (Omicron)
O2220	hCoV-19/USA/TN-VUMC-O-2220/2021	21J (Delta)
O2222	hCoV-19/USA/TN-VUMC-O-2222/2021	21K (Omicron)
O2223	hCoV-19/USA/TN-VUMC-O-2223/2021	21K (Omicron)
O2224	hCoV-19/USA/TN-VUMC-O-2224/2021	21K (Omicron)
O2225	hCoV-19/USA/TN-VUMC-O-2225/2021	21J (Delta)
O2226	hCoV-19/USA/TN-VUMC-O-2226/2021	21K (Omicron)
O2228	hCoV-19/USA/TN-VUMC-O-2228/2021	21K (Omicron)
O2229	hCoV-19/USA/TN-VUMC-O-2229/2021	21K (Omicron)
O2230	hCoV-19/USA/TN-VUMC-O-2230/2021	21K (Omicron)
O2231	hCoV-19/USA/TN-VUMC-O-2231/2021	21K (Omicron)
O2232	hCoV-19/USA/TN-VUMC-O-2232/2021	21K (Omicron)
O2233	hCoV-19/USA/TN-VUMC-O-2233/2021	21K (Omicron)
O2234	hCoV-19/USA/TN-VUMC-O-2234/2021	21K (Omicron)
O2236	hCoV-19/USA/TN-VUMC-O-2236/2021	21K (Omicron)
O2239	hCoV-19/USA/TN-VUMC-O-2239/2021	21K (Omicron)
O2240	hCoV-19/USA/TN-VUMC-O-2240/2021	21K (Omicron)
O2241	hCoV-19/USA/TN-VUMC-O-2241/2021	21K (Omicron)
O2242	hCoV-19/USA/TN-VUMC-O-2242/2021	21K (Omicron)
O2243	hCoV-19/USA/TN-VUMC-O-2243/2021	21J (Delta)
O2244	hCoV-19/USA/TN-VUMC-O-2244/2021	21K (Omicron)
O2245	hCoV-19/USA/TN-VUMC-O-2245/2021	21K (Omicron)
O2246	hCoV-19/USA/TN-VUMC-O-2246/2021	21K (Omicron)
O2248	hCoV-19/USA/TN-VUMC-O-2248/2021	21K (Omicron)
O2249	hCoV-19/USA/TN-VUMC-O-2249/2021	21K (Omicron)
O2250	hCoV-19/USA/TN-VUMC-O-2250/2021	21K (Omicron)
O2251	hCoV-19/USA/TN-VUMC-O-2251/2021	21K (Omicron)
O2252	hCoV-19/USA/TN-VUMC-O-2252/2021	21K (Omicron)
O2253	hCoV-19/USA/TN-VUMC-O-2253/2021	21K (Omicron)
O2254	hCoV-19/USA/TN-VUMC-O-2254/2021	21J (Delta)
O2256	hCoV-19/USA/TN-VUMC-O-2256/2021	21K (Omicron)
O2257	hCoV-19/USA/TN-VUMC-O-2257/2021	21J (Delta)
O2259	hCoV-19/USA/TN-VUMC-O-2259/2021	21K (Omicron)
O2260	hCoV-19/USA/TN-VUMC-O-2260/2021	21K (Omicron)
O2261	hCoV-19/USA/TN-VUMC-O-2261/2021	21K (Omicron)
O2262	hCoV-19/USA/TN-VUMC-O-2262/2021	21J (Delta)
O2263	hCoV-19/USA/TN-VUMC-O-2263/2021	21K (Omicron)
O2264	hCoV-19/USA/TN-VUMC-O-2264/2021	21J (Delta)
O2265	hCoV-19/USA/TN-VUMC-O-2265/2021	21K (Omicron)
O2267	hCoV-19/USA/TN-VUMC-O-2267/2021	21K (Omicron)
O2268	hCoV-19/USA/TN-VUMC-O-2268/2021	21K (Omicron)
O2269	hCoV-19/USA/TN-VUMC-O-2269/2021	21J (Delta)
O2270	hCoV-19/USA/TN-VUMC-O-2270/2021	21K (Omicron)
O2271	hCoV-19/USA/TN-VUMC-O-2271/2021	21K (Omicron)
O2272	hCoV-19/USA/TN-VUMC-O-2272/2021	21K (Omicron)
O2273	hCoV-19/USA/TN-VUMC-O-2273/2021	21K (Omicron)
O2275	hCoV-19/USA/TN-VUMC-O-2275/2021	21K (Omicron)
O2276	hCoV-19/USA/TN-VUMC-O-2276/2021	21J (Delta)
O2277	hCoV-19/USA/TN-VUMC-O-2277/2021	21K (Omicron)
O2278	hCoV-19/USA/TN-VUMC-O-2278/2021	21K (Omicron)
O2281	hCoV-19/USA/TN-VUMC-O-2281/2021	21K (Omicron)
O2282	hCoV-19/USA/TN-VUMC-O-2282/2021	21K (Omicron)
O2285	hCoV-19/USA/TN-VUMC-O-2285/2021	21K (Omicron)
O2287	hCoV-19/USA/TN-VUMC-O-2287/2021	21K (Omicron)
O2288	hCoV-19/USA/TN-VUMC-O-2288/2021	21K (Omicron)
O2290	hCoV-19/USA/TN-VUMC-O-2290/2021	21K (Omicron)
O2291	hCoV-19/USA/TN-VUMC-O-2291/2021	21K (Omicron)
O2292	hCoV-19/USA/TN-VUMC-O-2292/2021	21K (Omicron)
O2293	hCoV-19/USA/TN-VUMC-O-2293/2021	21K (Omicron)
O2295	hCoV-19/USA/TN-VUMC-O-2295/2021	21K (Omicron)
O2296	hCoV-19/USA/TN-VUMC-O-2296/2021	21K (Omicron)
O2297	hCoV-19/USA/TN-VUMC-O-2297/2021	21K (Omicron)
O2299	hCoV-19/USA/TN-VUMC-O-2299/2021	21K (Omicron)
O2300	hCoV-19/USA/TN-VUMC-O-2300/2021	21K (Omicron)
O2301	hCoV-19/USA/TN-VUMC-O-2301/2021	21K (Omicron)
O2302	hCoV-19/USA/TN-VUMC-O-2302/2021	21K (Omicron)
O2303	hCoV-19/USA/TN-VUMC-O-2303/2021	21K (Omicron)
O2304	hCoV-19/USA/TN-VUMC-O-2304/2021	21K (Omicron)
O2305	hCoV-19/USA/TN-VUMC-O-2305/2021	21K (Omicron)
O2306	hCoV-19/USA/TN-VUMC-O-2306/2021	21K (Omicron)
O2308	hCoV-19/USA/TN-VUMC-O-2308/2021	21K (Omicron)
O2310	hCoV-19/USA/TN-VUMC-O-2310/2021	21K (Omicron)
O2311	hCoV-19/USA/TN-VUMC-O-2311/2021	21K (Omicron)
O2312	hCoV-19/USA/TN-VUMC-O-2312/2021	21K (Omicron)
O2314	hCoV-19/USA/TN-VUMC-O-2314/2021	21K (Omicron)
O2316	hCoV-19/USA/TN-VUMC-O-2316/2021	21K (Omicron)
O2317	hCoV-19/USA/TN-VUMC-O-2317/2021	21K (Omicron)
O2318	hCoV-19/USA/TN-VUMC-O-2318/2021	21K (Omicron)
O2319	hCoV-19/USA/TN-VUMC-O-2319/2021	21K (Omicron)
O2320	hCoV-19/USA/TN-VUMC-O-2320/2021	21K (Omicron)
O2321	hCoV-19/USA/TN-VUMC-O-2321/2021	21K (Omicron)
O2323	hCoV-19/USA/TN-VUMC-O-2323/2021	21K (Omicron)
O2324	hCoV-19/USA/TN-VUMC-O-2324/2021	21K (Omicron)
O2325	hCoV-19/USA/TN-VUMC-O-2325/2021	21K (Omicron)
O2326	hCoV-19/USA/TN-VUMC-O-2326/2021	21K (Omicron)
O2327	hCoV-19/USA/TN-VUMC-O-2327/2021	21J (Delta)
O2328	hCoV-19/USA/TN-VUMC-O-2328/2021	21K (Omicron)
O2329	hCoV-19/USA/TN-VUMC-O-2329/2021	21K (Omicron)
O2330	hCoV-19/USA/TN-VUMC-O-2330/2021	21J (Delta)
O2331	hCoV-19/USA/TN-VUMC-O-2331/2021	21K (Omicron)
O2332	hCoV-19/USA/TN-VUMC-O-2332/2021	21K (Omicron)
O2333	hCoV-19/USA/TN-VUMC-O-2333/2021	21K (Omicron)
O2334	hCoV-19/USA/TN-VUMC-O-2334/2021	21K (Omicron)
O2335	hCoV-19/USA/TN-VUMC-O-2335/2021	21K (Omicron)
O2337	hCoV-19/USA/TN-VUMC-O-2337/2021	21K (Omicron)
O2338	hCoV-19/USA/TN-VUMC-O-2338/2021	21K (Omicron)
O2339	hCoV-19/USA/TN-VUMC-O-2339/2021	21K (Omicron)
O2341	hCoV-19/USA/TN-VUMC-O-2341/2021	21K (Omicron)
O2342	hCoV-19/USA/TN-VUMC-O-2342/2021	21K (Omicron)
O2343	hCoV-19/USA/TN-VUMC-O-2343/2021	21K (Omicron)
O2344	hCoV-19/USA/TN-VUMC-O-2344/2021	21K (Omicron)
O2346	hCoV-19/USA/TN-VUMC-O-2346/2021	21K (Omicron)
O2347	hCoV-19/USA/TN-VUMC-O-2347/2021	21K (Omicron)
O2349	hCoV-19/USA/TN-VUMC-O-2349/2021	21J (Delta)
O2350	hCoV-19/USA/TN-VUMC-O-2350/2021	21K (Omicron)
O2352	hCoV-19/USA/TN-VUMC-O-2352/2021	21K (Omicron)
O2353	hCoV-19/USA/TN-VUMC-O-2353/2021	21K (Omicron)
O2354	hCoV-19/USA/TN-VUMC-O-2354/2021	21K (Omicron)
O2356	hCoV-19/USA/TN-VUMC-O-2356/2021	21K (Omicron)
O2357	hCoV-19/USA/TN-VUMC-O-2357/2021	21K (Omicron)
O2358	hCoV-19/USA/TN-VUMC-O-2358/2021	21K (Omicron)
O2359	hCoV-19/USA/TN-VUMC-O-2359/2021	21J (Delta)
O2360	hCoV-19/USA/TN-VUMC-O-2360/2021	21K (Omicron)
O2361	hCoV-19/USA/TN-VUMC-O-2361/2021	21K (Omicron)
O2362	hCoV-19/USA/TN-VUMC-O-2362/2021	21K (Omicron)
O2363	hCoV-19/USA/TN-VUMC-O-2363/2021	21J (Delta)
O2364	hCoV-19/USA/TN-VUMC-O-2364/2021	21K (Omicron)
O2365	hCoV-19/USA/TN-VUMC-O-2365/2021	21K (Omicron)
O2368	hCoV-19/USA/TN-VUMC-O-2368/2021	21J (Delta)
O2370	hCoV-19/USA/TN-VUMC-O-2370/2021	21K (Omicron)
O2371	hCoV-19/USA/TN-VUMC-O-2371/2021	21K (Omicron)
O2373	hCoV-19/USA/TN-VUMC-O-2373/2021	21K (Omicron)
O2374	hCoV-19/USA/TN-VUMC-O-2374/2021	21K (Omicron)
O2375	hCoV-19/USA/TN-VUMC-O-2375/2021	21K (Omicron)
O2376	hCoV-19/USA/TN-VUMC-O-2376/2021	21K (Omicron)
O2380	hCoV-19/USA/TN-VUMC-O-2380/2021	21K (Omicron)
O2381	hCoV-19/USA/TN-VUMC-O-2381/2021	21K (Omicron)
O2382	hCoV-19/USA/TN-VUMC-O-2382/2021	21K (Omicron)
O2383	hCoV-19/USA/TN-VUMC-O-2383/2021	21J (Delta)
O2384	hCoV-19/USA/TN-VUMC-O-2384/2021	21K (Omicron)
O2385	hCoV-19/USA/TN-VUMC-O-2385/2021	21K (Omicron)
O2386	hCoV-19/USA/TN-VUMC-O-2386/2021	21K (Omicron)
O2387	hCoV-19/USA/TN-VUMC-O-2387/2021	21K (Omicron)
O2388	hCoV-19/USA/TN-VUMC-O-2388/2021	21J (Delta)
O2391	hCoV-19/USA/TN-VUMC-O-2391/2021	21K (Omicron)
O2393	hCoV-19/USA/TN-VUMC-O-2393/2021	21K (Omicron)
O2394	hCoV-19/USA/TN-VUMC-O-2394/2021	21J (Delta)
O2395	hCoV-19/USA/TN-VUMC-O-2395/2021	21K (Omicron)
O2398	hCoV-19/USA/TN-VUMC-O-2398/2021	21K (Omicron)
O2401	hCoV-19/USA/TN-VUMC-O-2401/2021	21K (Omicron)
O2402	hCoV-19/USA/TN-VUMC-O-2402/2021	21K (Omicron)
O2403	hCoV-19/USA/TN-VUMC-O-2403/2021	21K (Omicron)
O2405	hCoV-19/USA/TN-VUMC-O-2405/2021	21K (Omicron)
O2406	hCoV-19/USA/TN-VUMC-O-2406/2021	21K (Omicron)
O2407	hCoV-19/USA/TN-VUMC-O-2407/2021	21K (Omicron)
O2408	hCoV-19/USA/TN-VUMC-O-2408/2021	21K (Omicron)
O2409	hCoV-19/USA/TN-VUMC-O-2409/2021	21K (Omicron)
O2410	hCoV-19/USA/TN-VUMC-O-2410/2021	21K (Omicron)
O2411	hCoV-19/USA/TN-VUMC-O-2411/2021	21J (Delta)
O2412	hCoV-19/USA/TN-VUMC-O-2412/2021	21K (Omicron)
O2413	hCoV-19/USA/TN-VUMC-O-2413/2021	21J (Delta)
O2414	hCoV-19/USA/TN-VUMC-O-2414/2021	21K (Omicron)
O2415	hCoV-19/USA/TN-VUMC-O-2415/2021	21K (Omicron)
O2416	hCoV-19/USA/TN-VUMC-O-2416/2021	21K (Omicron)
O2417	hCoV-19/USA/TN-VUMC-O-2417/2021	21K (Omicron)
O2418	hCoV-19/USA/TN-VUMC-O-2418/2021	21K (Omicron)
O2419	hCoV-19/USA/TN-VUMC-O-2419/2021	21K (Omicron)
O2420	hCoV-19/USA/TN-VUMC-O-2420/2021	21K (Omicron)
O2421	hCoV-19/USA/TN-VUMC-O-2421/2021	21K (Omicron)
O2424	hCoV-19/USA/TN-VUMC-O-2424/2021	21K (Omicron)
O2425	hCoV-19/USA/TN-VUMC-O-2425/2021	21K (Omicron)
O2428	hCoV-19/USA/TN-VUMC-O-2428/2021	21K (Omicron)
O2432	hCoV-19/USA/TN-VUMC-O-2432/2021	21K (Omicron)
O2433	hCoV-19/USA/TN-VUMC-O-2433/2021	21K (Omicron)
O2434	hCoV-19/USA/TN-VUMC-O-2434/2021	21K (Omicron)
O2436	hCoV-19/USA/TN-VUMC-O-2436/2021	21K (Omicron)
O2437	hCoV-19/USA/TN-VUMC-O-2437/2021	21K (Omicron)
O2440	hCoV-19/USA/TN-VUMC-O-2440/2021	21K (Omicron)
O2441	hCoV-19/USA/TN-VUMC-O-2441/2021	21J (Delta)
O2442	hCoV-19/USA/TN-VUMC-O-2442/2021	21K (Omicron)
O2445	hCoV-19/USA/TN-VUMC-O-2445/2021	21K (Omicron)
O2446	hCoV-19/USA/TN-VUMC-O-2446/2021	21K (Omicron)
O2447	hCoV-19/USA/TN-VUMC-O-2447/2021	21K (Omicron)
O2448	hCoV-19/USA/TN-VUMC-O-2448/2021	21K (Omicron)
O2449	hCoV-19/USA/TN-VUMC-O-2449/2021	21K (Omicron)
O2450	hCoV-19/USA/TN-VUMC-O-2450/2021	21K (Omicron)
O2451	hCoV-19/USA/TN-VUMC-O-2451/2021	21K (Omicron)
O2453	hCoV-19/USA/TN-VUMC-O-2453/2021	21K (Omicron)
O2454	hCoV-19/USA/TN-VUMC-O-2454/2021	21K (Omicron)
O2456	hCoV-19/USA/TN-VUMC-O-2456/2021	21K (Omicron)
O2457	hCoV-19/USA/TN-VUMC-O-2457/2021	21K (Omicron)
O2458	hCoV-19/USA/TN-VUMC-O-2458/2021	21K (Omicron)
O2459	hCoV-19/USA/TN-VUMC-O-2459/2021	21K (Omicron)
O2460	hCoV-19/USA/TN-VUMC-O-2460/2021	21K (Omicron)
O2461	hCoV-19/USA/TN-VUMC-O-2461/2021	21K (Omicron)
O2467	hCoV-19/USA/TN-VUMC-O-2467/2021	21K (Omicron)
O2468	hCoV-19/USA/TN-VUMC-O-2468/2021	21K (Omicron)
O2470	hCoV-19/USA/TN-VUMC-O-2470/2021	21K (Omicron)
O2472	hCoV-19/USA/TN-VUMC-O-2472/2021	21K (Omicron)
O2473	hCoV-19/USA/TN-VUMC-O-2473/2021	21K (Omicron)
